# Supplementary material for: Identifying Potential miRNAs–Disease Associations With Probability Matrix Factorization
Source: Front Genet. 2019 Dec 11;10:1234. doi: 10.3389/fgene.2019.01234 (PMC6918542; doi:10.3389/fgene.2019.01234)
Supplement: Supplementary file 1 [file Table_1.xlsx]

## Sheet: Sheet1
TABLE 1. Predicting miRNAs and corresponding scores associated with eight common diseases by PMFMDA
Breast neoplasms	score		Colorectal neoplasms	score	Glioblastoma	score		Heart failure	score		Melanoma	score		Prostatic neoplasms	score		Stomach neoplasms	score		Urinary bladder neoplasms	score
hsa-mir-21	0.0863499		hsa-mir-21	0.0731408	hsa-mir-21	0.0806688		hsa-mir-133a	0.050647		hsa-mir-21	0.0831406		hsa-mir-21	0.067561		hsa-mir-21	0.0760207		hsa-mir-21	0.0727062
hsa-mir-125b	0.0764155		hsa-mir-145	0.0692001	hsa-mir-34a	0.0734469		hsa-mir-1	0.0480949		hsa-mir-125b	0.0761935		hsa-mir-145	0.0623616		hsa-mir-16	0.0734783		hsa-mir-200b	0.0633251
hsa-mir-145	0.0740684		hsa-mir-16	0.0665486	hsa-mir-145	0.0705614		hsa-mir-21	0.0469797		hsa-mir-145	0.0742643		hsa-mir-125b	0.0613146		hsa-mir-145	0.0714134		hsa-mir-200a	0.0629139
hsa-mir-34a	0.0720038		hsa-mir-143	0.0659052	hsa-mir-125b	0.0692284		hsa-mir-206	0.0406365		hsa-mir-34a	0.0742226		hsa-mir-141	0.0605194		hsa-let-7a	0.0710476		hsa-mir-141	0.0628009
hsa-mir-155	0.0706201		hsa-mir-155	0.0658228	hsa-mir-17	0.0646188		hsa-mir-30b	0.0404103		hsa-mir-17	0.0698379		hsa-mir-200b	0.0593178		hsa-mir-141	0.0693484		hsa-mir-200c	0.0606739
hsa-mir-221	0.0691225		hsa-let-7a	0.0632473	hsa-mir-9	0.0644667		hsa-mir-155	0.0401223		hsa-mir-9	0.0676444		hsa-mir-200a	0.058797		hsa-mir-155	0.069025		hsa-mir-145	0.0604461
hsa-let-7a	0.0685963		hsa-mir-126	0.0625117	hsa-mir-106b	0.0629866		hsa-mir-133b	0.0391597		hsa-mir-18a	0.0676138		hsa-mir-182	0.0577023		hsa-mir-200b	0.0686921		hsa-mir-155	0.0594436
hsa-mir-222	0.0673426		hsa-mir-15b	0.059235	hsa-mir-93	0.0627031		hsa-mir-195	0.0387774		hsa-mir-92a	0.0672285		hsa-mir-429	0.0566154		hsa-mir-126	0.0679988		hsa-mir-429	0.0593748
hsa-mir-31	0.0659973		hsa-mir-141	0.0586969	hsa-mir-18a	0.0627021		hsa-mir-199a	0.0371608		hsa-mir-221	0.067181		hsa-mir-200c	0.0561801		hsa-mir-200a	0.0672485		hsa-mir-125b	0.0592639
hsa-mir-141	0.0652713		hsa-mir-15a	0.0582149	hsa-mir-221	0.0625937		hsa-mir-26a	0.0352721		hsa-mir-20a	0.0671724		hsa-mir-183	0.0560328		hsa-mir-143	0.0667922		hsa-mir-192	0.0565674
hsa-mir-16	0.0646665		hsa-mir-200b	0.0572319	hsa-mir-92a	0.0621964		hsa-mir-23a	0.0339568		hsa-mir-19a	0.0663101		hsa-mir-34a	0.0558078		hsa-mir-15b	0.0667756		hsa-mir-205	0.0563611
hsa-mir-200b	0.0644784		hsa-mir-221	0.056784	hsa-mir-20a	0.0614578		hsa-mir-126	0.030451		hsa-mir-155	0.0662638		hsa-mir-214	0.054766		hsa-mir-200c	0.0667036		hsa-mir-146a	0.05609
hsa-mir-9	0.0642715		hsa-let-7i	0.0563379	hsa-mir-19a	0.0611909		hsa-mir-34a	0.0304061		hsa-mir-16	0.065974		hsa-mir-155	0.0542212		hsa-mir-429	0.0649829		hsa-mir-34a	0.0556252
hsa-mir-143	0.0641437		hsa-mir-34a	0.0562759	hsa-mir-16	0.0603205		hsa-mir-29b	0.0297184		hsa-mir-19b	0.0651581		hsa-mir-205	0.0539216		hsa-mir-15a	0.0645744		hsa-mir-214	0.0555961
hsa-mir-223	0.0641253		hsa-mir-200a	0.0562678	hsa-mir-222	0.060202		hsa-mir-24	0.0296831		hsa-mir-93	0.0645033		hsa-mir-31	0.0538432		hsa-mir-221	0.0642979		hsa-mir-31	0.0555202
hsa-mir-146a	0.0637926		hsa-mir-125b	0.0559724	hsa-mir-143	0.0594625		hsa-mir-29a	0.0295399		hsa-mir-106b	0.0641956		hsa-mir-126	0.053813		hsa-let-7i	0.0637214		hsa-mir-182	0.0553888
hsa-mir-214	0.0636733		hsa-mir-200c	0.0558371	hsa-mir-19b	0.0591127		hsa-mir-27a	0.029069		hsa-mir-222	0.063977		hsa-mir-143	0.0524974		hsa-let-7b	0.0622281		hsa-mir-126	0.0553785
hsa-mir-200c	0.0635935		hsa-mir-199a	0.0552987	hsa-mir-106a	0.0582562		hsa-mir-208a	0.0290538		hsa-mir-143	0.0633816		hsa-mir-199a	0.0521361		hsa-mir-34a	0.0618815		hsa-let-7a	0.0548363
hsa-mir-200a	0.0635887		hsa-let-7b	0.0548298	hsa-mir-141	0.0580526		hsa-mir-146a	0.02902		hsa-let-7a	0.0623021		hsa-mir-146a	0.0516668		hsa-mir-125b	0.0617053		hsa-mir-199a	0.0539727
hsa-mir-126	0.063233		hsa-let-7f	0.0547711	hsa-let-7a	0.0577869		hsa-mir-20a	0.0288609		hsa-mir-15a	0.0622712		hsa-let-7a	0.0514121		hsa-mir-205	0.0613294		hsa-mir-183	0.0537163
hsa-mir-203	0.0623551		hsa-mir-101	0.0545634	hsa-mir-137	0.057774		hsa-mir-150	0.0286822		hsa-mir-106a	0.059888		hsa-mir-192	0.0511898		hsa-let-7c	0.0613184		hsa-mir-16	0.0530744
hsa-mir-205	0.0617035		hsa-let-7c	0.0545341	hsa-mir-214	0.0577618		hsa-mir-208b	0.0285553		hsa-mir-214	0.0598209		hsa-mir-203	0.0505767		hsa-let-7f	0.0612348		hsa-mir-375	0.0526791
hsa-let-7b	0.0615101		hsa-mir-9	0.0543065	hsa-mir-200a	0.0577618		hsa-mir-210	0.0281536		hsa-mir-126	0.0597828		hsa-mir-223	0.0502652		hsa-mir-192	0.0611616		hsa-mir-29c	0.0524991
hsa-mir-92a	0.0614449		hsa-mir-429	0.0538582	hsa-mir-124	0.0577328		hsa-mir-142	0.0278335		hsa-mir-141	0.0596325		hsa-mir-16	0.0500843		hsa-mir-101	0.061052		hsa-mir-15a	0.0520959
hsa-mir-15a	0.06142		hsa-mir-106a	0.0536525	hsa-mir-155	0.0576968		hsa-mir-196a	0.0276835		hsa-mir-101	0.0591885		hsa-mir-9	0.049991		hsa-mir-222	0.0606386		hsa-mir-221	0.0520213
hsa-let-7c	0.0613629		hsa-mir-182	0.0535724	hsa-mir-15a	0.0569502		hsa-mir-214	0.0271455		hsa-mir-205	0.0585487		hsa-mir-17	0.0497939		hsa-mir-214	0.0606195		hsa-mir-203	0.0517828
hsa-mir-17	0.0612258		hsa-mir-222	0.0530304	hsa-mir-31	0.0562931		hsa-mir-30a	0.0267862		hsa-mir-200a	0.0579234		hsa-mir-210	0.0497117		hsa-mir-196a	0.0604286		hsa-mir-143	0.0517823
hsa-mir-106b	0.0607108		hsa-mir-205	0.0527305	hsa-mir-205	0.0560953		hsa-mir-222	0.0260855		hsa-mir-31	0.0578747		hsa-mir-96	0.0492016		hsa-mir-199a	0.0596766		hsa-mir-223	0.051385
hsa-mir-142	0.0605529		hsa-mir-31	0.0524938	hsa-mir-182	0.0560538		hsa-mir-125a	0.0259923		hsa-mir-182	0.057391		hsa-mir-375	0.0490746		hsa-mir-182	0.059344		hsa-let-7b	0.0506861
hsa-mir-150	0.0603181		hsa-mir-214	0.0524588	hsa-mir-181b	0.055336		hsa-mir-122	0.0248207		hsa-mir-203	0.0563704		hsa-mir-99a	0.0489692		hsa-let-7d	0.0588071		hsa-mir-373	0.0503364
hsa-let-7i	0.0598503		hsa-mir-17	0.0524015	hsa-mir-125a	0.0551464		hsa-mir-499a	0.0246683		hsa-mir-181b	0.0560826		hsa-mir-221	0.0488035		hsa-mir-9	0.0586935		hsa-mir-222	0.0500782
hsa-mir-210	0.0596421		hsa-mir-192	0.0518506	hsa-mir-126	0.0546227		hsa-mir-9	0.0245647		hsa-mir-181a	0.0558316		hsa-mir-150	0.0484327		hsa-mir-106a	0.0584674		hsa-mir-210	0.0500769
hsa-mir-20a	0.059493		hsa-mir-125a	0.0516958	hsa-mir-7	0.0544346		hsa-mir-221	0.0241822		hsa-mir-125a	0.0558237		hsa-mir-373	0.0483037		hsa-mir-223	0.0581301		hsa-mir-29b	0.0495395
hsa-mir-93	0.0594077		hsa-mir-196a	0.0514828	hsa-mir-10b	0.0544269		hsa-mir-30c	0.0241133		hsa-mir-223	0.055728		hsa-mir-20a	0.0482864		hsa-mir-31	0.0579608		hsa-mir-29a	0.0494518
hsa-mir-199a	0.058542		hsa-mir-29a	0.0513613	hsa-mir-183	0.0543943		hsa-mir-16	0.0240366		hsa-mir-200b	0.0556922		hsa-mir-142	0.0481877		hsa-mir-125a	0.0576378		hsa-mir-196a	0.0493511
hsa-mir-18a	0.0583505		hsa-let-7e	0.050909	hsa-mir-203	0.054327		hsa-mir-29c	0.0240164		hsa-let-7c	0.055419		hsa-mir-100	0.0479623		hsa-let-7e	0.0575902		hsa-mir-9	0.0492528
hsa-mir-19a	0.05813		hsa-mir-223	0.0508195	hsa-mir-27a	0.054172		hsa-mir-17	0.0237348		hsa-mir-183	0.0550779		hsa-mir-15a	0.0479463		hsa-mir-148a	0.0571526		hsa-let-7c	0.0492106
hsa-mir-182	0.0581073		hsa-mir-183	0.0508117	hsa-mir-200b	0.0539162		hsa-mir-145	0.023598		hsa-mir-27a	0.0548162		hsa-mir-101	0.04775		hsa-mir-122	0.0570488		hsa-mir-150	0.0490679
hsa-mir-429	0.0580499		hsa-mir-20a	0.0506663	hsa-mir-101	0.0538649		hsa-mir-125b	0.0232251		hsa-mir-142	0.0546251		hsa-mir-10b	0.0476887		hsa-mir-17	0.0569599		hsa-mir-96	0.0490341
hsa-mir-183	0.057686		hsa-let-7d	0.0505411	hsa-mir-181a	0.0532921		hsa-mir-19a	0.0226641		hsa-mir-7	0.0544642		hsa-let-7b	0.0476855		hsa-mir-183	0.0568557		hsa-mir-17	0.0489318
hsa-mir-101	0.0576639		hsa-let-7g	0.0504997	hsa-let-7d	0.0528325		hsa-mir-92a	0.0224182		hsa-mir-124	0.0544099		hsa-mir-222	0.0474838		hsa-let-7g	0.0568343		hsa-mir-10b	0.0488978
hsa-mir-15b	0.0574209		hsa-mir-122	0.0502987	hsa-mir-218	0.0526728		hsa-mir-181a	0.0223492		hsa-let-7d	0.0544007		hsa-mir-199b	0.0473556		hsa-mir-29a	0.056797		hsa-mir-372	0.0488978
hsa-mir-375	0.0569329		hsa-mir-93	0.0501806	hsa-let-7c	0.0524738		hsa-mir-15a	0.0221651		hsa-mir-20b	0.0542908		hsa-mir-372	0.0472154		hsa-mir-142	0.0567867		hsa-mir-93	0.048536
hsa-mir-19b	0.0567894		hsa-mir-146a	0.0500261	hsa-mir-429	0.0524288		hsa-mir-19b	0.0217966		hsa-mir-150	0.0540874		hsa-mir-196a	0.0470971		hsa-mir-150	0.0560233		hsa-mir-15b	0.0485023
hsa-mir-10b	0.0566563		hsa-mir-142	0.050004	hsa-mir-20b	0.0521559		hsa-mir-30d	0.02147		hsa-mir-25	0.0533827		hsa-mir-29c	0.0470545		hsa-mir-20a	0.0559524		hsa-mir-142	0.0483008
hsa-let-7d	0.0564433		hsa-mir-224	0.0488216	hsa-mir-335	0.0519794		hsa-mir-31	0.021329		hsa-mir-10b	0.0533699		hsa-mir-125a	0.0462442		hsa-mir-10b	0.0556507		hsa-mir-23b	0.0482575
hsa-mir-100	0.0564243		hsa-mir-27a	0.0486953	hsa-mir-15b	0.0519545		hsa-mir-26b	0.0212197		hsa-mir-224	0.0531415		hsa-mir-133b	0.0460833		hsa-mir-25	0.0555638		hsa-mir-99a	0.0482484
hsa-mir-106a	0.0556766		hsa-mir-150	0.0486215	hsa-mir-138	0.0516604		hsa-mir-223	0.0211246		hsa-mir-200c	0.0530122		hsa-mir-15b	0.0460161		hsa-mir-26a	0.0551795		hsa-mir-218	0.048057
hsa-let-7f	0.0555583		hsa-mir-486	0.0485155	hsa-mir-25	0.051602		hsa-mir-27b	0.0211111		hsa-mir-146a	0.0529193		hsa-mir-218	0.045986		hsa-mir-27a	0.0551312		hsa-mir-27a	0.048011
hsa-mir-29c	0.0555409		hsa-mir-18a	0.0481198	hsa-mir-224	0.0513308		hsa-mir-181b	0.0209142		hsa-mir-137	0.052898		hsa-mir-93	0.045912		hsa-mir-93	0.0546447		hsa-mir-101	0.0479355
hsa-mir-196a	0.0553425		hsa-mir-29c	0.0477931	hsa-mir-200c	0.0513253		hsa-mir-378a	0.0207133		hsa-mir-15b	0.052898		hsa-mir-106a	0.0458698		hsa-mir-373	0.0543417		hsa-mir-100	0.0476203
hsa-mir-181a	0.0552434		hsa-mir-106b	0.0477413	hsa-mir-210	0.0512784		hsa-mir-23b	0.0206199		hsa-let-7b	0.0526419		hsa-mir-302a	0.0457773		hsa-mir-18a	0.0541991		hsa-mir-122	0.047431
hsa-let-7e	0.0551388		hsa-mir-29b	0.0475327	hsa-mir-196a	0.0511605		hsa-mir-25	0.020347		hsa-let-7i	0.0525403		hsa-mir-29b	0.0457365		hsa-mir-146a	0.0541183		hsa-mir-199b	0.0472497
hsa-mir-125a	0.0550119		hsa-mir-148a	0.0474594	hsa-mir-24	0.0511064		hsa-mir-34c	0.0198317		hsa-mir-429	0.0523968		hsa-mir-19a	0.045524		hsa-mir-375	0.0535601		hsa-let-7i	0.0472341
hsa-mir-146b	0.0547922		hsa-mir-19b	0.047269	hsa-let-7i	0.0508406		hsa-let-7e	0.0196941		hsa-mir-24	0.0520921		hsa-mir-34b	0.0454336		hsa-mir-24	0.0535475		hsa-mir-106b	0.046992
hsa-mir-181b	0.0545583		hsa-mir-137	0.0470909	hsa-mir-92b	0.0505661		hsa-mir-106b	0.0193991		hsa-mir-210	0.0519832		hsa-let-7c	0.0454281		hsa-mir-92a	0.0534889		hsa-mir-20a	0.0469074
hsa-mir-99a	0.054329		hsa-mir-10b	0.0468882	hsa-mir-18b	0.0505198		hsa-mir-296	0.0190527		hsa-let-7f	0.0514796		hsa-mir-27a	0.0454231		hsa-mir-372	0.0534442		hsa-mir-486	0.0467164
hsa-mir-192	0.0541606		hsa-mir-107	0.0467368	hsa-mir-146b	0.0501669		hsa-mir-18a	0.0190223		hsa-mir-18b	0.0513722		hsa-mir-92a	0.0452389		hsa-mir-224	0.0532158		hsa-mir-34b	0.0465091
hsa-mir-27a	0.0541282		hsa-mir-372	0.0466785	hsa-mir-96	0.0500261		hsa-mir-494	0.0190222		hsa-mir-218	0.0511552		hsa-mir-302b	0.0451962		hsa-mir-199b	0.0527052		hsa-mir-106a	0.0464741
hsa-mir-7	0.0538574		hsa-mir-24	0.0466241	hsa-let-7f	0.0498719		hsa-mir-132	0.0190004		hsa-mir-199a	0.0509274		hsa-mir-23b	0.0451228		hsa-mir-194	0.0526804		hsa-mir-194	0.0462856
hsa-mir-218	0.0534628		hsa-mir-375	0.046588	hsa-let-7b	0.049806		hsa-mir-199b	0.0188734		hsa-mir-146b	0.0504819		hsa-mir-224	0.0450813		hsa-mir-19b	0.052623		hsa-mir-302b	0.0461458
hsa-mir-23b	0.0533195		hsa-mir-19a	0.0464987	hsa-mir-223	0.0494115		hsa-mir-130a	0.0187351		hsa-mir-92b	0.0504159		hsa-mir-18a	0.0448787		hsa-mir-107	0.0525349		hsa-mir-25	0.0459682
hsa-let-7g	0.0532658		hsa-mir-373	0.04638	hsa-mir-142	0.0492079		hsa-let-7i	0.0187253		hsa-mir-373	0.050176		hsa-mir-34c	0.0448468		hsa-mir-203	0.0525285		hsa-mir-215	0.045891
hsa-mir-34b	0.0532053		hsa-mir-25	0.0460002	hsa-mir-373	0.0490129		hsa-mir-328	0.0187076		hsa-mir-127	0.0497808		hsa-mir-19b	0.0447768		hsa-mir-19a	0.052454		hsa-mir-92a	0.045658
hsa-mir-195	0.0532048		hsa-mir-194	0.0459249	hsa-mir-302b	0.0489414		hsa-mir-200b	0.0186315		hsa-mir-335	0.0493153		hsa-mir-106b	0.0447662		hsa-mir-106b	0.0524091		hsa-mir-302a	0.0454833
hsa-mir-25	0.0531534		hsa-mir-92a	0.0459069	hsa-mir-150	0.0485251		hsa-let-7a	0.0183674		hsa-mir-29c	0.0493022		hsa-mir-29a	0.0446435		hsa-mir-486	0.0518487		hsa-mir-19a	0.0454444
hsa-mir-29a	0.0531208		hsa-mir-26a	0.0458057	hsa-mir-497	0.048524		hsa-mir-106a	0.0182962		hsa-mir-199b	0.0491559		hsa-let-7i	0.0440974		hsa-mir-29b	0.0517576		hsa-mir-133b	0.0451435
hsa-mir-20b	0.052604		hsa-mir-199b	0.0454886	hsa-mir-127	0.0483625		hsa-mir-204	0.0181472		hsa-mir-34c	0.049026		hsa-mir-486	0.043938		hsa-mir-124	0.0516243		hsa-mir-224	0.0451351
hsa-mir-1	0.0524853		hsa-mir-191	0.045407	hsa-mir-100	0.0481555		hsa-mir-148a	0.0181232		hsa-mir-196a	0.0488181		hsa-mir-7	0.0438179		hsa-mir-218	0.0515056		hsa-mir-34c	0.0451059
hsa-mir-24	0.0524768		hsa-mir-20b	0.0451852	hsa-mir-367	0.0481346		hsa-mir-335	0.0180797		hsa-mir-100	0.0487991		hsa-mir-1	0.0435108		hsa-mir-1	0.0512819		hsa-mir-125a	0.0450394
hsa-mir-34c	0.0521578		hsa-mir-7	0.0451543	hsa-mir-34c	0.0480935		hsa-mir-424	0.0178329		hsa-let-7g	0.0487631		hsa-mir-181a	0.043488		hsa-mir-210	0.051133		hsa-mir-302c	0.0448946
hsa-mir-373	0.052091		hsa-mir-1	0.0447277	hsa-mir-146a	0.0479573		hsa-mir-205	0.0178109		hsa-mir-193b	0.0485222		hsa-mir-25	0.0434073		hsa-mir-7	0.0511012		hsa-mir-451a	0.0447846
hsa-mir-29b	0.0518695		hsa-mir-96	0.0447046	hsa-mir-491	0.0479069		hsa-mir-10b	0.0177984		hsa-mir-34b	0.0482592		hsa-mir-302c	0.0430852		hsa-mir-29c	0.0510862		hsa-mir-18a	0.0446067
hsa-mir-199b	0.051859		hsa-mir-302c	0.0445639	hsa-mir-107	0.0478819		hsa-mir-101	0.0175734		hsa-mir-138	0.0480938		hsa-mir-204	0.042928		hsa-mir-181a	0.0506908		hsa-mir-19b	0.0444969
hsa-mir-302b	0.0517422		hsa-mir-302a	0.0445134	hsa-let-7g	0.0477538		hsa-mir-141	0.0175228		hsa-mir-23b	0.0479633		hsa-mir-122	0.042634		hsa-mir-96	0.0505122		hsa-mir-1	0.0439104
hsa-mir-302c	0.0515687		hsa-mir-210	0.04432	hsa-mir-23b	0.0475713		hsa-mir-193b	0.0173056		hsa-let-7e	0.0479501		hsa-mir-574	0.0425067		hsa-mir-23a	0.0502879		hsa-let-7d	0.0439099
hsa-mir-127	0.0513558		hsa-mir-203	0.0442325	hsa-mir-149	0.0474021		hsa-mir-451a	0.0173018		hsa-mir-107	0.0479276		hsa-mir-194	0.042371		hsa-mir-23b	0.0502702		hsa-mir-146b	0.0437911
hsa-mir-224	0.051235		hsa-mir-124	0.0440672	hsa-mir-192	0.0473561		hsa-mir-486	0.0172727		hsa-mir-148a	0.047861		hsa-mir-215	0.0421168		hsa-mir-18b	0.0502472		hsa-let-7f	0.0436563
hsa-mir-451a	0.051158		hsa-mir-181a	0.0439186	hsa-mir-199b	0.0473527		hsa-mir-200c	0.0171623		hsa-mir-195	0.0475892		hsa-mir-24	0.0420586		hsa-mir-191	0.050247		hsa-mir-181a	0.0435595
hsa-mir-18b	0.0507172		hsa-mir-18b	0.0439136	hsa-mir-34b	0.0472491		hsa-mir-146b	0.0171437		hsa-mir-96	0.0475813		hsa-mir-146b	0.0418301		hsa-mir-181b	0.0502329		hsa-mir-22	0.0435544
hsa-mir-193b	0.0502448		hsa-mir-132	0.0439108	hsa-mir-204	0.0471188		hsa-mir-197	0.0170421		hsa-mir-192	0.0473686		hsa-mir-20b	0.0416341		hsa-mir-133b	0.0500011		hsa-mir-135a	0.0435459
hsa-mir-129	0.0500731		hsa-mir-196b	0.0437657	hsa-mir-193b	0.047113		hsa-let-7b	0.0170303		hsa-mir-1	0.0472041		hsa-mir-127	0.0415734		hsa-mir-302a	0.0497494		hsa-mir-7	0.0434678
hsa-mir-302a	0.0497346		hsa-mir-218	0.0436601	hsa-mir-135b	0.0470443		hsa-mir-7	0.0169572		hsa-mir-26a	0.0469504		hsa-mir-451a	0.0415718		hsa-mir-137	0.049616		hsa-mir-20b	0.0432986
hsa-mir-132	0.0496598		hsa-mir-99a	0.0436186	hsa-mir-29c	0.0470403		hsa-mir-637	0.0167206		hsa-mir-132	0.0469409		hsa-mir-195	0.0413525		hsa-mir-451a	0.0495847		hsa-mir-204	0.0431468
hsa-mir-486	0.0495179		hsa-mir-133b	0.043582	hsa-mir-148a	0.0470377		hsa-mir-30e	0.0167112		hsa-mir-302b	0.046771		hsa-mir-135a	0.0413063		hsa-mir-100	0.0490859		hsa-mir-18b	0.0429545
hsa-mir-133b	0.049481		hsa-mir-451a	0.0434068	hsa-mir-135a	0.0470356		hsa-mir-503	0.0164379		hsa-mir-367	0.0467061		hsa-let-7d	0.0411969		hsa-mir-98	0.0489344		hsa-mir-24	0.0428092
hsa-mir-372	0.0488519		hsa-mir-302b	0.0433946	hsa-mir-302c	0.0468649		hsa-mir-15b	0.0163946		hsa-mir-339	0.0466464		hsa-mir-22	0.0411424		hsa-mir-302b	0.0487678		hsa-mir-127	0.0427736
hsa-mir-96	0.0487842		hsa-mir-181b	0.0432049	hsa-mir-199a	0.0466737		hsa-mir-34b	0.0162905		hsa-mir-29a	0.0465447		hsa-mir-181b	0.0410052		hsa-mir-195	0.0487189		hsa-mir-26a	0.0427212
hsa-mir-130a	0.0486871		hsa-mir-23b	0.0429363	hsa-mir-339	0.0464464		hsa-mir-124	0.0161304		hsa-mir-29b	0.0464356		hsa-let-7f	0.0409351		hsa-mir-34b	0.0483901		hsa-let-7e	0.0425193
hsa-mir-137	0.048673		hsa-mir-100	0.0427287	hsa-mir-132	0.0464034		hsa-mir-98	0.0159609		hsa-mir-27b	0.0462145		hsa-mir-18b	0.0405676		hsa-mir-132	0.048285		hsa-mir-193b	0.0424795
hsa-mir-107	0.0486309		hsa-mir-153	0.042682	hsa-mir-375	0.0463282		hsa-mir-103a	0.0159411		hsa-mir-451a	0.0458903		hsa-let-7e	0.0404401		hsa-mir-302c	0.0482507		hsa-mir-195	0.0424019
hsa-mir-26a	0.0485862		hsa-mir-424	0.0426541	hsa-mir-302a	0.0462848		hsa-let-7f	0.0159218		hsa-mir-491	0.0457961		hsa-mir-302d	0.04038		hsa-mir-215	0.0482057		hsa-let-7g	0.0422481
hsa-mir-27b	0.048583		hsa-mir-204	0.0423379	hsa-mir-27b	0.0457191		hsa-mir-184	0.0158454		hsa-mir-135a	0.0457705		hsa-mir-193b	0.0400772		hsa-mir-34c	0.048204		hsa-mir-574	0.0420304
hsa-mir-339	0.0483402		hsa-mir-127	0.0421962	hsa-mir-153	0.0457097		hsa-mir-22	0.0156176		hsa-mir-135b	0.045723		hsa-mir-367	0.0399867		hsa-mir-20b	0.0481603		hsa-mir-708	0.0419787
hsa-mir-124	0.0480397		hsa-mir-195	0.0420466	hsa-mir-302d	0.0454995		hsa-mir-134	0.0155929		hsa-mir-181d	0.0453595		hsa-mir-148a	0.0399741		hsa-mir-204	0.0479718		hsa-mir-148a	0.0419189
hsa-mir-30a	0.0479981		hsa-mir-148b	0.0420338	hsa-mir-99a	0.0454884		hsa-mir-93	0.0154237		hsa-mir-130a	0.0453509		hsa-mir-708	0.0398334		hsa-mir-196b	0.0478312		hsa-mir-30b	0.0419154
hsa-mir-92b	0.0476129		hsa-mir-98	0.0416906	hsa-mir-219	0.0452407		hsa-mir-192	0.0152473		hsa-mir-204	0.0451619		hsa-mir-135b	0.0397879		hsa-mir-22	0.0475811		hsa-mir-367	0.0417615
hsa-mir-133a	0.0476097		hsa-mir-215	0.0413377	hsa-mir-181d	0.0451918		hsa-mir-143	0.0151197		hsa-mir-99a	0.0450446		hsa-mir-10a	0.0397756		hsa-mir-99a	0.0474233		hsa-mir-30a	0.0416161
hsa-mir-194	0.047351		hsa-mir-629	0.0412685	hsa-let-7e	0.0449415		hsa-mir-100	0.0150785		hsa-mir-302a	0.0450406		hsa-mir-424	0.0396017		hsa-mir-127	0.0472367		hsa-mir-129	0.0414459
hsa-mir-22	0.0472999		hsa-mir-34c	0.0411456	hsa-mir-383	0.044602		hsa-mir-219	0.0148601		hsa-mir-302c	0.0450405		hsa-mir-26a	0.0394297		hsa-mir-497	0.0466668		hsa-mir-181b	0.0413841
